# Supplementary material for: Dynamics of Hydrogen Peroxide Accumulation During Tip Growth of Infection Thread in Nodules and Cell Differentiation in Pea (Pisum sativum L.) Symbiotic Nodules
Source: Plants (Basel). 2024 Oct 18;13(20):2923. doi: 10.3390/plants13202923 (PMC11510766; doi:10.3390/plants13202923)
Supplement: Supplementary file 1 [file plants-13-02923-s001.zip]

Archive with 1 entries (1 files):
- plants-3221674-supplementary.pdf
